# Supplementary material for: De-Suppression of Mesenchymal Cell Identities and Variable Phenotypic Outcomes Associated with Knockout of Bbs1
Source: Cells. 2023 Nov 20;12(22):2662. doi: 10.3390/cells12222662 (PMC10670506; doi:10.3390/cells12222662)
Supplement: Supplementary file 1 [file cells-12-02662-s001.zip]

Archive with 2 entries (2 files):
- cells-2663995-supplementary.pdf
- Figure S7.pdf
